# Supplementary material for: Combination therapy protects macaques against advanced Marburg virus disease
Source: Nat Commun. 2021 Mar 25;12:1891. doi: 10.1038/s41467-021-22132-0 (PMC7994808; doi:10.1038/s41467-021-22132-0)
Supplement: Supplementary file 3 — Source Data [file 41467_2021_22132_MOESM3_ESM.xlsx]

## Sheet: Figure 1a
	MR186-YTE (n=4)	Remdesivir (n=5)	Controls (n=20)
Survived	4	4	0
Succumbed	0	1	20
Signficance determined by Fisher's Exact Test in Graphpad Prism v8.4.3, with the Hochberg correction for multiple comparisons performed in R v.4.0.2. using the using the “p.adjust” function of the included stats v.4.0.2 package

## Sheet: Figure 1b
	MR186-YTE (n=5)	Remdesivir (n=5)	Remdesivir + MR186-YTE (n=5)	Controls (n=20)
Survived	0	0	4	0
Succumbed	5	5	1	20
Signficance determined by Fisher's Exact Test in Graphpad Prism v8.4.3, with the Hochberg correction for multiple comparisons performed in R v.4.0.2. using the using the “p.adjust” function of the included stats v.4.0.2 package

## Sheet: Figure 1c
	D6-GS-1	D6-GS-2	D6-GS-3	D6-GS-4	D6-GS-5	D6-CTRL
dpi
1	0	0	0	0	0	0
2	0	0	0	0	0	0
3	0	0	0	0	0	0
4	0	0	0	0	0	0
5	0	0	0	0	0	0
6	0	0	1	0	0	0
7	0	3	12	1	0	0
8	2	5		3	6	0
9	2	14		11	13	12
10	2
11	2
12	3
13	3
14	11
15
16
17
18
19
20
21
22
23
24
25
26
27
28

## Sheet: Figure 1d
	D6-MR-1	D6-MR-2	D6-MR-3	D6-MR-4	D6-MR-5	D6-CTRL
dpi
1	0	0	0	0	0	0
2	0	0	0	0	0	0
3	0	0	0	0	0	0
4	0	0	0	0	0	0
5	0	0	0	0	0	0
6	0	0	0	2	2	0
7	3	1	1	4	4	0
8	6	6	3	4	12	0
9	10	10	13	12		12
10
11
12
13
14
15
16
17
18
19
20
21
22
23
24
25
26
27
28

## Sheet: Figure 1e
	D6-COMB-1	D6-COMB-2	D6-COMB-3	D6-COMB-4	D6-COMB-5	D6-CTRL
dpi
1	0	0	0	0	0	0
2	0	0	0	0	0	0
3	0	0	0	0	0	0
4	0	0	0	0	0	0
5	0	0	0		0	0
6	0	0	0	0	0	0
7	0	1	0	13	0	0
8	1	1	0		0	0
9	0	1	0		0	12
10	0	1	0		0
11	0	0	0		0
12	0	0	0		0
13	0	0	0		0
14	0	0	0		0
15	0	0	0		0
16	0	0	0		0
17	0	0	0		0
18	0	0	0		0
19	0	0	0		0
20	0	0	0		0
21	0	0	0		0
22	0	0	0		0
23	0	0	0		0
24	0	0	0		0
25	0	0	0		0
26	0	0	0		0
27	0	0	0		0
28	0	0	0		0
29	0	0	0		0
30	0	0	0		0
31	0	0	0		0
32	0	0	0		0
33	0	0	0		0
34	0	0	0		0
35	0	0	0		0

## Sheet: FIgure 2a
Sample	Cq	SQ	total copies/mL	average total copies	average total copies/mL	log10 (average total copies/mL)
D6-Ctrl D0	<LOD	<LOD	<LOD	<LOD	<LOD	<LOD
1603078 D0	<LOD	<LOD	<LOD
D6-GS-1 D0	<LOD	<LOD	<LOD	<LOD	<LOD	<LOD
180232 D0	<LOD	<LOD	<LOD
D6-GS-4 D0	<LOD	<LOD	<LOD	<LOD	<LOD	<LOD
1408063 D0	<LOD	<LOD	<LOD
D6-GS-2 D0	<LOD	<LOD	<LOD	<LOD	<LOD	<LOD
180640 D0	<LOD	<LOD	<LOD
D6-GS-3 D0	<LOD	<LOD	<LOD	<LOD	<LOD	<LOD
1405266 D0	<LOD	<LOD	<LOD
D6-GS-5 D0	<LOD	<LOD	<LOD	<LOD	<LOD	<LOD
T1466222 D0	<LOD	<LOD	<LOD
D6-Ctrl D6	20.3082	1.79638e+09	2.15566e+11	1.63153e+09	1.95783e+11	11.2918
1603078 D6	20.5672	1.46667e+09	1.76001e+11
D6-GS-1 D6	28.8456	2.24328e+06	2.69193e+08	2.46595e+06	2.95914e+08	8.84
180232 D6	28.6143	2.68862e+06	3.22635e+08
D6-GS-4 D6	20.2608	1.86443e+09	2.23731e+11	2.31272e+09	2.77526e+11	11.4433
1408063 D0	19.7594	2.76101e+09	3.31321e+11
D6-GS-2 D6	18.822	5.75251e+09	6.90302e+11	5.23395e+09	6.28074e+11	11.798
180640 D6	19.0759	4.71539e+09	5.65847e+11
D6-GS-3 D6	17.1846	2.07371e+10	2.48846e+12	1.64536e+10	1.97443e+12	12.2954
1405266 D6	17.8651	1.217e+10	1.4604e+12
D6-GS-5 D6	19.8097	2.65421e+09	3.18505e+11	2.86477e+09	3.43772e+11	11.5363
T1466222 D6	19.6217	3.07533e+09	3.6904e+11
D6-GS-3 D7	20.4697	1.58308e+09	1.89969e+11	1.61671e+09	1.94005e+11	11.2878
1405266 D7	20.4165	1.65034e+09	1.98041e+11
D6-Ctrl D9	19.4166	3.61111e+09	4.33333e+11	3.08613e+09	3.70336e+11	11.5686
1603078 D9	19.8553	2.56115e+09	3.07338e+11
D6-GS-1 D9	25.005	4.53993e+07	5.44792e+09	5.47178e+07	6.56614e+09	9.81731
180232 D9	24.5658	6.40363e+07	7.68436e+09
D6-GS-4 D9	25.1981	3.90288e+07	4.68345e+09	3.84356e+07	4.61228e+09	9.66392
1408063 D9	25.2375	3.78425e+07	4.5411e+09
D6-GS-2 D9	24.3486	7.59052e+07	9.10863e+09	8.37237e+07	1.00468e+10	10.002
180640 D9	24.1094	9.15422e+07	1.09851e+10
D6-GS-5 D9	23.1728	1.90628e+08	2.28754e+10	1.83551e+08	2.20261e+10	10.3429
T1466222 D9	23.2713	1.76473e+08	2.11768e+10
D6-GS-1 D12	28.3358	3.34381e+06	4.01257e+08	3.67458e+06	4.4095e+08	8.64439
180232 D12	28.1053	4.00536e+06	4.80643e+08
D6-GS-1 D14	29.8695	1.67008e+06	2.0041e+08	1.72161e+06	2.06593e+08	8.31512
	29.791	1.77313e+06	2.12776e+08

## Sheet: Figure 2b
Animal No.	Days PI	Reciprocal Dilution	Sample Dilution Factor	No. Plaques Rep 1	No. Plaques Rep 2	Titer Rep 1	Titer Rep 2	Mean Log10 pfu/mL	10^X
D6-GS-3	0	10	5	0	0	1	1	0	1	Note: In order to facilitate plotting data on a log scale, if the plaque count was 0 (Columns E and F), the derived titer was entered as 1 (Columns G and H).
	6	1000000	5	41	44	205000000	220000000	8.32736	2.125e+08
	7	1000000	5	29	34	145000000	170000000	8.19728	1.575e+08
D6-GS-4	0	10	5	0	0	1	1	0	1
	6	1000000	5	22	23	110000000	115000000	8.05115	1.125e+08
	9	1000	5	64	64	320000	320000	5.50515	320000
D6-Ctrl	0	10	5	0	0	1	1	0	1
	6	1000000	5	19	27	95000000	135000000	8.0607	1.15e+08
	9	1000000	5	10	15	50000000	75000000	7.79588	6.25e+07
D6-GS-1	0	10	5	0	0	1	1	0	1
	6	100000	5	96	85	5000000	5500000	6.72016	5.25e+06
	9	10000	5	20	21	1000000	1050000	6.01072	1.025e+06
	12	1000	5	10	11	50000	55000	4.72016	52500
	14	100	5	24	30	12000	15000	4.13033	13500
D6-GS-2	0	10	5	0	0	1	1	0	1
	6	1000000	5	31	46	155000000	230000000	8.28443	1.925e+08
	9	1000	5	74	80	370000	400000	5.58546	385000
D6-GS-5	0	10	5	0	0	1	1	0	1
	6	1000000	5	18	23	90000000	115000000	8.01072	1.025e+08
	9	10000	5	20	22	1000000	1100000	6.02119	1.05e+06

## Sheet: Figure 2c
Sample	Cq	SQ	total copies/mL	average total copies	average total copies/mL	log10 average total copies/mL
D6-MR-1 D0	<LOD	<LOD	<LOD	<LOD	<LOD	<LOD
	<LOD	<LOD	<LOD
D6-MR-3 D0	<LOD	<LOD	<LOD	<LOD	<LOD	<LOD
1604101 D0	<LOD	<LOD	<LOD
D6-MR-4 D0	<LOD	<LOD	<LOD	<LOD	<LOD	<LOD
1604161 D0	<LOD	<LOD	<LOD
D6-MR-2 D0	<LOD	<LOD	<LOD	<LOD	<LOD	<LOD
1603072 D0	<LOD	<LOD	<LOD
D6-MR-5 D0	<LOD	<LOD	<LOD	<LOD	<LOD	<LOD
1606070 D0	<LOD	<LOD	<LOD
D6-MR-1 D6	18.9969	7.81226e+09	9.37472e+11	8.54518e+09	1.02542e+12	12.0109
1603021 D6	18.7637	9.2781e+09	1.11337e+12
D6-MR-3 D6	18.1423	1.46707e+10	1.76049e+12	1.40748e+10	1.68898e+12	12.2276
1604101 D6	18.2572	1.3479e+10	1.61748e+12
D6-MR-4 D6	17.3264	2.6774e+10	3.21288e+12	2.25624e+10	2.70749e+12	12.4326
1604161 D6	17.8388	1.83508e+10	2.2021e+12
D6-MR-2 D6	18.6331	1.02162e+10	1.22595e+12	8.79193e+09	1.05503e+12	12.0233
1603072 D6	19.0764	7.36761e+09	8.84114e+11
D6-MR-5 D6	19.8269	4.23653e+09	5.08383e+11	5.26958e+09	6.3235e+11	11.801
1606070 D6	19.2882	6.30263e+09	7.56316e+11
D6-MR-5 D8	27.6078	1.36572e+07	1.63886e+09	1.45485e+07	1.74582e+09	9.242
1606070 D8	27.4414	1.54399e+07	1.85279e+09
D6-MR-1 D9	21.8456	9.56265e+08	1.14752e+11	1.04856e+09	1.25828e+11	11.0998
1603021 D9	21.6062	1.14086e+09	1.36904e+11
D6-MR-3 D9	26.7827	2.50942e+07	3.0113e+09	2.37292e+07	2.84751e+09	9.45447
1604101 D9	26.9389	2.23643e+07	2.68372e+09
D6-MR-4 D9	23.0445	3.95054e+08	4.74065e+10	4.59151e+08	5.50981e+10	10.7411
1604161 D9	22.6633	5.23248e+08	6.27898e+10
D6-MR-2 D9	26.0641	4.26277e+07	5.11533e+09	3.65179e+07	4.38215e+09	9.64169
1603072 D9	26.5222	3.04081e+07	3.64897e+09

## Sheet: Figure 2d
Animal No.	Days PI	Reciprocal Dilution	Sample Dilution Factor	No. Plaques Rep 1	No. Plaques Rep 2	Titer Rep 1	Titer Rep 2	Mean Log10 pfu/mL	10^X
D6-MR-1	0	10	5	0	0	1	1	0	1	Note: In order to facilitate plotting data on a log scale, if the plaque count was 0 (Columns E and F), the derived titer was entered as 1 (Columns G and H).
	6	1000000	5	90	92	450000000	460000000	8.65801	4.55e+08
	9	1000000	5	12	14	60000000	70000000	7.81291	6.5e+07
D6-MR-2	0	10	5	0	0	1	1	0	1
	6	1000000	5	52	65	260000000	325000000	8.46613	2.925e+08
	9	100000	5	55	66	27500000	33000000	7.48073	3.025e+07
D6-MR-3	0	10	5	0	0	1	1	0	1
	6	1000000	5	87	88	435000000	440000000	8.64098	4.375e+08
	9	1000	5	94	112	470000	560000	5.71181	515000
D6-MR-4	0	10	5	0	0	1	1	0	1
	6	1000000	5	90	103	450000000	515000000	8.6835	4.825e+08
	9	1000	5	20	28	100000	140000	5.07918	120000
D6-MR-5	0	10	5	0	0	1	1	0	1
	6	100000	5	83	87	41500000	43500000	7.62839	4.25e+07
	8	100	5	12	12	6000	6000	3.77815	6000

## Sheet: Figure 2e
Sample	Cq	SQ	total copies/mL	average total copies	average total copies/mL	log10 (average total copies/mL)
D6-Comb-4 D0	<LOD	<LOD	<LOD	<LOD	<LOD	<LOD
	<LOD	<LOD	<LOD
D6-Comb-3 D0	<LOD	<LOD	<LOD	<LOD	<LOD	<LOD
1603034 D0	<LOD	<LOD	<LOD
D6-Ctrl D0	<LOD	<LOD	<LOD	<LOD	<LOD	<LOD
1603078 D0	<LOD	<LOD	<LOD
D6-Comb-5 D0	<LOD	<LOD	<LOD	<LOD	<LOD	<LOD
1704155 D0	<LOD	<LOD	<LOD
D6-Comb-1 D0	<LOD	<LOD	<LOD	<LOD	<LOD	<LOD
180685 D0	<LOD	<LOD	<LOD
D6-Comb-2 D0	<LOD	<LOD	<LOD	<LOD	<LOD	<LOD
1405068 D0	<LOD	<LOD	<LOD
D6-Comb-4 D6	22.5489	3.10713e+08	3.72856e+10	2.80384e+08	3.3646e+10	10.5269
1605521 D6	22.8262	2.50055e+08	3.00065e+10
D6-Comb-3 D6	17.6538	1.43604e+10	1.72325e+12	1.66608e+10	1999301209095	12.3009
1603034 D6	17.2989	1.89613e+10	2.27535e+12
D6-Comb-5 D6	24.1172	9.09867e+07	1.09184e+10	9.05596e+07	1.08672e+10	10.0361
1704155 D6	24.1293	9.01325e+07	1.08159e+10
D6-Comb-1 D6	19.4734	3.45397e+09	4.14476e+11	3.77931e+09	4.53518e+11	11.6566
180685 D6	19.253	4.10466e+09	4.92559e+11
D6-Comb-2 D6	19.5169	3.33831e+09	4.00598e+11	3.95878e+09	4.75053e+11	11.6767
1405068 D6	19.1133	4.57924e+09	5.49508e+11
D6-Comb-4 D7	20.8655	1.16108e+09	1.39329e+11	1.11238e+09	1.33486e+11	11.1254
1605521 D7	20.9774	1.06369e+09	1.27643e+11
D6-Comb-3 D9	32.0538	181867	2.1824e+07	132332	1.58798e+07	7.20085
1603034 D9	33.0587	82797	9.93564e+06
D6-Comb-5 D9	34.2201	33344.5	4.00134e+06	29720.8	3.5665e+06	6.55224
1704155 D9	34.533	26097.2	3.13166e+06
D6-Comb-1 D9	32.1164	173171	2.07806e+07	179713	2.15656e+07	7.33376
180685 D9	32.0234	186255	2.23506e+07
D6-Comb-2 D9	30.8965	450160	5.40192e+07	529444	6.35333e+07	7.803
1405068 D9	30.5111	608727	7.30473e+07
D6-Comb-3 D12	38.1358	1553.51	186421	1840.12	220815	5.34403
1603034 D12	37.7347	2126.74	255209
D6-Comb-5 D12	39.755	1000	120000	1141.43	136971	5.13663
1704155 D12	38.3802	1282.85	153942
D6-Comb-1 D12	37.4832	2589.7	310763	2826.1	339132	5.53037
180685 D12	37.2691	3062.5	367500
D6-Comb-2 D12	37.0569	3616.08	433930	4598.84	551860	5.74183
1405068 D12	36.5026	5581.59	669791
D6-Comb-3 D15	<LOD	<LOD	<LOD	<LOD	<LOD	<LOD
1603034 D15	<LOD	<LOD	<LOD
D6-Comb-5 D15	<LOD	<LOD	<LOD	<LOD	<LOD	<LOD
1704155 D15	<LOD	<LOD	<LOD
D6-Comb-1 D15	<LOD	<LOD	<LOD	<LOD	<LOD	<LOD
180685 D15	<LOD	<LOD	<LOD
D6-Comb-2 D15	<LOD	<LOD	<LOD	<LOD	<LOD	<LOD
1405068 D15	<LOD	<LOD	<LOD
D6-Comb-3 D21	<LOD	<LOD	<LOD	<LOD	<LOD	<LOD
1603034 D21	<LOD	<LOD	<LOD
D6-Comb-5 D21	<LOD	<LOD	<LOD	<LOD	<LOD	<LOD
1704155 D21	<LOD	<LOD	<LOD
D6-Comb-1 D21	<LOD	<LOD	<LOD	<LOD	<LOD	<LOD
180685 D21	<LOD	<LOD	<LOD
D6-Comb-2 D21	<LOD	<LOD	<LOD	<LOD	<LOD	<LOD
1405068 D21	<LOD	<LOD	<LOD
D6-Comb-3 D28	<LOD	<LOD	<LOD	<LOD	<LOD	<LOD
1603034 D28	<LOD	<LOD	<LOD
D6-Comb-5 D28	<LOD	<LOD	<LOD	<LOD	<LOD	<LOD
1704155 D28	<LOD	<LOD	<LOD
D6-Comb-1 D28	<LOD	<LOD	<LOD	<LOD	<LOD	<LOD
180685 D28	<LOD	<LOD	<LOD
D6-Comb-2 D28	<LOD	<LOD	<LOD	<LOD	<LOD	<LOD
1405068 D28	<LOD	<LOD	<LOD
D6-Comb-3 D35	<LOD	<LOD	<LOD	<LOD	<LOD	<LOD
1603034 D35	<LOD	<LOD	<LOD
D6-Comb-5 D35	<LOD	<LOD	<LOD	<LOD	<LOD	<LOD
1704155 D35	<LOD	<LOD	<LOD
D6-Comb-1 D35	<LOD	<LOD	<LOD	<LOD	<LOD	<LOD
180685 D35	<LOD	<LOD	<LOD
D6-Comb-2 D35	<LOD	<LOD	<LOD	<LOD	<LOD	<LOD
1405068 D35	<LOD	<LOD	<LOD

[truncated: 37 more sheets: Figure 2f, Figure 2g, Figure 2h, Figure 2i, Supplementary Figure 1a, Supplementary Figure 1b, Supplementary Figure 2a, Supplementary Figure 2b, Supplementary Figure 2c, Supplementary Figure 2d, Supplementary Figure 2e, Supplementary Figure 2f, Supplementary Figure 2g, Supplementary Figure 2h, Supplementary Figure 2i, Supplementary Figure 2j, Supplementary Figure 3a, Supplementary Figure 3b, Supplementary Figure 3c, Supplementary Figure 3d …]
